# Supplementary material for: Implementing TeamMAPPS: Formative qualitative findings from the dissemination and implementation study of a new evidence-based team science intervention
Source: J Clin Transl Sci. 2025 Feb 10;9(1):e68. doi: 10.1017/cts.2025.22 (PMC11975785; doi:10.1017/cts.2025.22)
Supplement: Molldrem et al. supplementary material 3 — Molldrem et al. supplementary material [file S2059866125000226sup003.zip]

Archive with 1 entries (1 files):
- JCTSTeamMAPPS_Supp3_Reach_CFIR_ERIC Matching Tool_2024.xlsm
