# Supplementary material for: Implementing TeamMAPPS: Formative qualitative findings from the dissemination and implementation study of a new evidence-based team science intervention
Source: J Clin Transl Sci. 2025 Feb 10;9(1):e68. doi: 10.1017/cts.2025.22 (PMC11975785; doi:10.1017/cts.2025.22)
Supplement: Molldrem et al. supplementary material 3 — Molldrem et al. supplementary material [file S2059866125000226sup003.zip › JCTSTeamMAPPS_Supp3_Reach_CFIR_ERIC Matching Tool_2024.xlsm]

## Sheet: All
	Implementatin expert	VA Employment	Research	Clinical Mgt	Clinical Direct	Any clinical	C1_E1	C1_E2	C1_E3	C1_E4	C1_E5	C1_E6	C1_E7	C1_E8	C1_E9	C1_E10	C1_E11	C1_E12	C1_E13	C1_E14	C1_E15	C1_E16	C1_E17	C1_E18	C1_E19	C1_E20	C1_E21	C1_E22	C1_E23	C1_E24	C1_E25	C1_E26	C1_E27	C1_E28	C1_E29	C1_E30	C1_E31	C1_E32	C1_E33	C1_E34	C1_E35	C1_E36	C1_E37	C1_E38	C1_E39	C1_E40	C1_E41	C1_E42	C1_E43
R001	1	1	1			1
R002	1	3	1			1
R003	1	3	1			1
R004	1	1	1			1
R005	1	1	1			1
R006	1	3	1			1
R007	1	2	1	1																																	1			2	7			3
R008	2	3	1			1
R009	1	3	2	1
R010	1	1	1	1
R011	1	1	1	1	1
R012	1	1	1			1
R013	1	1	1	1	1
R014	1	3	1			1
R015	1	3	1			1
R016	1	1	1	1	1																																						1
R017	1	3	1			1
R018	1	1	1			1
R019	1	3	1			1
R020	1	3	1			1
R021	1	1	1			1
R022	1	3	2	1	1
R023	1	3	2	1					6	7												1																		2
R024	1	1	1		1
R025	1	3	1			1
R026	1	3	2			1
R027	1	3	1			1
R028	2	3	3			1
R029	1	3	1			1												1		2																	3				4
R030	1	3	2			1
R031	1	2	2			1
R032	1	1	1			1
R033	2	3	2			1
R034	1	3	2			1																												4		5				2	3		1
R035	1	3	1	1
R036	1	3	1			1
R037	2	3	1			1
R038	1	3	2			1
R039	1	1	1			1
R040	1	3	1			1
R041	1	1	1			1
R042	1	3	2	1	1
R043	2	3	1			1					3	4										5																					1			2
R044	1	1	3			1					4																							7								5	3
R045	1	3	1			1
R046	1	3	1			1
R047	2	3	1			1
R048	1	3	1			1
R049	1	3	1		1
R050	1	3	2		1						1	2												3													5	4
R051	1	3	2			1
R052	1	3	1		1
R053	2	3	1			1
R054	1	3	1			1					2											1																					3		5	6
R055	2	3	1			1
R056	1	1	1			1
R057	1	3	1		1
R058	1	3	1			1														6	5															4
R059	2	1	1			1
R060	1	3	1			1
R061	1	1	1	1	1
R062	1	3	1			1																			2													4		1
R063	1	3	1			1
R064	1	1	1			1						4										2	1																	3
R065	1	1	1		1
R066	1	1	1			1
R067	1	3	1			1
R068	2	1	1			1
R069	1	3	1	1
R070	1	1	1	1	1
R071	1	3	1	1
R072	1	1	1			1																			4									5
R073	1	3	1			1
R074	1	1	1			1
R075	1	3	1			1
R076	1	3	1		1
R077	1	3	1	1
R078	1	3	2	1	1
R079	1	1	1			1
R080	1	1	1			1
R081	1	3	1			1
R082	1	3	1			1														6																						7	4	3	2	1
R083	1	3	3			1
R084	1	3	1			1			2																				7																3
R085	1	3	1			1
R086	2	3	1			1
R087	1	3	1	1
R088	1	3	1			1
R089	1	1	1			1
R090	1	1	1			1					4	3									6		2
R091	1	3	1			1
R092	1	3	1			1																																			4		1	5		2
R093	1	1	1			1
R094	1	3	1	1
R095	1	3	2			1
R096	1	1	1			1
R097	1	3	1	1
R098	1	3	1			1
R099	2	2	1	1	1
R100	1	3	1			1
R101	1	3	2	1
R102	1	3	1			1
R103	1	1	1		1
R104	1	3	1			1
R105	1	1	2	1
R106	1	1	1			1
R107	1	3	1			1
R108	1	2	2		1
R109	1	3	2			1
R110	1	1	1			1
R111	1	1	1			1
R112	1	3	2			1		1																					2
R113	1	3	1			1
R114	1	3	3			1
R115	1	3	1			1
R116	1	3	1			1
R117	1	1	1			1						2							7	4			1		5													6
R118	1	1	1			1
R119	1	3	2			1
R120	1	3	1	1
R121	1	3	1			1
R122	1	2	2			1
R123	1	3	2	1	1
R124	2	1	1			1
R125	1	3	1		1
R126	1	3	1			1
R127	1	3	1			1
R128	1	3	1	1			1				2										7			8																3							5
R129	1	3	1			1
R130	2	1	1			1
R131	2	3	2			1
R132	1	3	1			1			1												4								3
R133	1	3	1	1
R134	2	3	1			1
R135	1	1	1			1
R136	1	3	1			1
R137	1	3	1	1	1
R138	1	3	1			1
R139	2	1	1		1
R140	1	3	1			1
R141	1	3	1			1					1									5		4																		2	3
R142	1	3	1			1
R143	2	3	1			1
R144	2	1	1	1	1
R145	1	3	1	1
R146	2	1	1			1
R147	2	3	3			1
R148	1	3	1			1
R149	1	2	1			1				4
R150	1	1	1			1
R151	1	3	1			1
R152	1	1	1			1
R153	1	3	1			1						1							3	2									4							5				6
R154	1	1	1			1
R155	1	1	1			1
R156	1	3	2	1
R157	2	3	1			1
R158	2	3	1			1
R159	1	2	1			1
R160	1	3	1			1
R161	1	3	1			1
R162	1	1	1			1					1									2	3
R163	2	3	1			1
R164	1	3	2	1
R165	1	3	1	1
R166	1	3	1	1
R167	2	1	1		1
R168	1	3	2			1
R169	1	1	1			1
1	2	3	4	5	6	7	8	9	10	11	12	13	14	15	16	17	18	19	20	21	22	23	24	25	26	27	28	29	30	31	32	33	34	35	36	37	38	39	40	41	42	43	44	45	46	47	48	49	50
[truncated: 2,809 more columns]

## Sheet: Instructions
Welcome to the CFIR-ERIC Barrier Buster Tool V0.53
● A full description of CFIR constructs can be found at https://doi.org/10.1186/1748-5908-4-50 and www.cfirguide.org
● A full description of the ERIC implementation strategy compilation can be found at https://doi.org/10.1186/s13012-015-0209-1
● Please see below for important Disclaimer.
● CFIR constructs were framed as barriers for the purpose of this work. This Tool is provided based on endorsements from n=169 respondents who selected and ranked "up to 7 strategies that would best address" each CFIR barrier.
How to use this workbook:
1) The "Summary" worksheet provides the results of the rank task where ERIC strategies are considered endorsed if they were ranked by a panelist for a specific CFIR-related barrier. Percentages reflect the proportion of panelists endorsing a strategy as being a "top seven" strategy for that barrier.
2) The "CFIR" worksheet allows a user to indicate specific barriers of interest, and then initiate a query by clicking the "Query" button at the bottom of the worksheet. The output of the query is posted to the "Output" worksheet. If multiple barriers were selected, then a cumulative percentage column will appear next to the strategies and the strategies will be sorted by the cumulative percentag…
3) The "Query" tool operates by "macros" (programs that run in the background of Excel). The security settings of your computer may block you from using this aspect of the tool. Typically you will receive a warning near the top of the Excel toolbar that will say "Security Warning: Macros have been disabled" with an "Enable Content" button next to the warning. Click the Enable Content button to be…
Please contact the corresponding author, Tom Waltz, at twaltz1@emich.edu if you need any assistance using this Tool.
Disclaimer
Version 0.5x of this Tool is based on results for the top seven ERIC strategies experts selected to address specif CFIR barriers. There was substantial heterogeneity in the participant's rankings resulting in limited areas of high consensus. Majority endorsement was obtained for 22 ERIC strategies across 21 CFIR barriers (Level 1 strategies) with a total of 36 instances of majority endorsement ou…
This work is licensed under a Creative Commons Attribution-NonCommercial-ShareAlike 4.0 International License.

## Sheet: Summary
ERIC Strategies	Intervention Source	Evidence Strength & Quality	Relative advantage	Adaptability	Trialability	Complexity	Design Quality & Packaging	Cost	Patient Needs & Resources	Cosmopolitanism	Peer Pressure	External Policy & Incentives	Structural Characteristics	Networks & Communications	Culture	Implementation Climate	Tension for Change	Compatibility	Relative Priority	Organizational Incentives & Rewards	Goals and Feedback	Learning Climate	Readiness for Implementation	Leadership Engagement	Available Resources	Access to knowledge & information	Knowledge & Beliefs about the Intervention	Self-efficacy	Individual Stage of Change	Individual Identification with Organization	Planning	Opinion Leaders	Formally appointed internal implementation leaders	Champions	External Change Agents	Key Stakeholders	Patients/ Customers	Executing	Reflecting & Evaluating
Respondents (Denominator)	26	32	29	26	26	30	27	25	21	26	32	27	22	23	27	27	23	29	28	24	33	26	26	22	23	29	25	27	25	28	26	28	28	27	27	24	22	29	25
Alter incentive/allowance structures	0.0384615	0.03125	0.275862	0	0	0.0666667	0	0.44	0.0952381	0	0.46875	0.407407	0.181818	0	0.148148	0.444444	0.217391	0.103448	0.392857	0.708333	0.151515	0.230769	0.230769	0.318182	0.173913	0	0.16	0.037037	0.32	0.285714	0.115385	0.142857	0.0714286	0.0740741	0	0.166667	0	0.172414	0
Alter patient/consumer fees	0.0384615	0	0	0	0	0	0	0.2	0	0	0.03125	0.0740741	0	0	0	0.037037	0	0	0	0.0416667	0	0	0	0	0.217391	0	0	0	0	0	0	0	0	0	0	0	0.227273	0	0
Assess for readiness and identify barriers and facilitators	0.115385	0.125	0.241379	0.307692	0.346154	0.3	0.0740741	0.16	0.333333	0.153846	0.15625	0.037037	0.363636	0.130435	0.407407	0.518519	0.347826	0.344828	0.357143	0.125	0.0606061	0.192308	0.807692	0.136364	0.130435	0.0689655	0.2	0.111111	0.12	0.321429	0.423077	0.142857	0.285714	0.148148	0.111111	0.375	0.136364	0.310345	0.12
Audit and provide feedback	0.0769231	0.125	0.103448	0.0384615	0.153846	0.0333333	0.037037	0.08	0.047619	0	0.15625	0	0.0454545	0.173913	0.037037	0.111111	0.173913	0.0689655	0.142857	0.208333	0.606061	0.153846	0.0384615	0.0454545	0	0.0344828	0.04	0.222222	0.08	0.0714286	0	0.142857	0	0.185185	0.0740741	0.0416667	0	0.172414	0.56
Build a coalition	0.307692	0.0625	0.137931	0.153846	0.153846	0	0	0.04	0.142857	0.615385	0.15625	0.333333	0.272727	0.391304	0.185185	0.185185	0.0869565	0.206897	0.178571	0.166667	0.151515	0.192308	0.346154	0.181818	0.173913	0.0344828	0.16	0	0.16	0.357143	0.0384615	0.321429	0.107143	0.296296	0.444444	0.25	0.181818	0	0.08
Capture and share local knowledge	0.230769	0.25	0.172414	0.346154	0.230769	0.266667	0.148148	0.04	0.0952381	0.230769	0.0625	0.259259	0.227273	0.26087	0.222222	0.148148	0.130435	0.137931	0.142857	0.0833333	0.121212	0.0769231	0.153846	0.0909091	0.217391	0.310345	0.24	0.185185	0.12	0.178571	0.153846	0.142857	0.0357143	0.148148	0.111111	0.125	0.0454545	0.137931	0.24
Centralize technical assistance	0	0.03125	0	0	0.0384615	0.1	0.037037	0	0	0.0384615	0	0	0.0454545	0.26087	0.037037	0	0	0.103448	0	0	0.0909091	0	0.0384615	0.0454545	0	0.0344828	0	0.111111	0	0.0357143	0.115385	0	0.107143	0	0.037037	0.0416667	0	0.0689655	0
Change accreditation or membership reqs	0	0	0.0344828	0	0	0	0	0.04	0	0.0769231	0.0625	0.148148	0.0454545	0	0	0	0	0	0.0357143	0.0833333	0	0.0384615	0	0.0454545	0	0	0	0	0.04	0.0357143	0	0.0357143	0	0	0	0	0	0	0
Change liability laws	0	0	0.0344828	0	0	0	0	0	0	0	0.03125	0.185185	0	0	0	0.0740741	0.0434783	0.0689655	0	0.0833333	0	0	0	0	0	0	0	0	0	0.0357143	0	0	0	0	0.037037	0	0	0	0
Change physical structure and equipment	0	0	0.0344828	0	0	0.0333333	0	0.04	0	0	0	0	0.318182	0	0	0.037037	0	0.0689655	0	0.0416667	0	0	0.0384615	0	0.478261	0	0	0	0	0.0357143	0	0.0357143	0	0	0	0	0	0.0344828	0
Change record system	0	0	0	0	0	0	0	0	0.047619	0.0384615	0	0.037037	0.0909091	0.0869565	0	0	0.0434783	0	0.0714286	0	0.0909091	0	0	0	0.0434783	0	0	0.037037	0	0	0	0	0	0	0	0	0	0.0689655	0.16
Change service sites	0.0384615	0.03125	0	0	0	0	0	0	0	0	0	0.037037	0.136364	0	0	0	0	0.0344828	0	0	0	0	0	0	0.0434783	0	0	0	0	0.0357143	0	0	0	0	0	0	0.136364	0	0
Conduct cyclical small tests of change	0.0769231	0.03125	0.310345	0.230769	0.384615	0.366667	0.111111	0.08	0.0952381	0	0.0625	0.037037	0.227273	0.0869565	0	0.111111	0.0434783	0.37931	0.0357143	0.125	0.030303	0.115385	0.115385	0	0.130435	0.0344828	0.12	0.259259	0.08	0.0357143	0.115385	0	0	0.111111	0.037037	0.0833333	0.0909091	0.0689655	0.12
Conduct educational meetings	0.269231	0.46875	0.241379	0.115385	0.0769231	0.133333	0.222222	0.12	0.0952381	0.115385	0.09375	0.148148	0.0454545	0.130435	0.222222	0.148148	0.173913	0.103448	0.0714286	0	0.212121	0.0769231	0.230769	0.0909091	0	0.793103	0.56	0.148148	0.2	0.107143	0.0769231	0.285714	0	0.185185	0.111111	0.208333	0.181818	0.0344828	0.04
Conduct educational outreach visits	0.192308	0.34375	0.103448	0.115385	0.0769231	0.0666667	0.148148	0.04	0.047619	0.230769	0.125	0	0	0.0434783	0.037037	0.0740741	0.0434783	0	0.142857	0.0416667	0.121212	0.0384615	0.0769231	0.0909091	0	0.275862	0.28	0.222222	0.24	0.0357143	0.0769231	0.142857	0	0.0740741	0.111111	0.125	0.0909091	0.137931	0.04
Conduct local consensus discussions	0.192308	0.40625	0.241379	0.307692	0.0769231	0.0666667	0.259259	0.04	0.285714	0.153846	0.28125	0.222222	0.136364	0.217391	0.222222	0.185185	0.434783	0.413793	0.464286	0.0833333	0.181818	0.269231	0.269231	0.272727	0	0.103448	0.12	0	0.2	0.392857	0.230769	0.321429	0.142857	0.259259	0.185185	0.416667	0.181818	0.0689655	0.08
Conduct local needs assessment	0.115385	0.03125	0.344828	0.346154	0.192308	0.0333333	0.148148	0.04	0.571429	0.115385	0.15625	0.0740741	0.181818	0.0869565	0.222222	0.259259	0.434783	0.206897	0.321429	0.0833333	0.0606061	0.192308	0.307692	0.136364	0	0.0344828	0.24	0	0	0.214286	0.5	0.142857	0.107143	0.0740741	0.111111	0.208333	0.181818	0.0344828	0.04
Conduct ongoing training	0.0769231	0.0625	0.0344828	0	0.0769231	0.366667	0.037037	0	0	0	0	0.037037	0	0.0434783	0.037037	0.111111	0	0	0.0357143	0	0.0909091	0.0769231	0.0769231	0	0.0869565	0.37931	0.12	0.407407	0.2	0.0357143	0.230769	0	0	0	0.037037	0.0416667	0	0.275862	0.16
Create a learning collaborative	0.115385	0.15625	0.0689655	0.230769	0.115385	0.333333	0.0740741	0.08	0	0.307692	0.15625	0.148148	0.181818	0.347826	0.296296	0.185185	0.0869565	0.137931	0.0357143	0.125	0.121212	0.153846	0.153846	0.0454545	0.0869565	0.448276	0.16	0.296296	0.28	0.142857	0.0769231	0.107143	0.142857	0.185185	0.222222	0.333333	0.0454545	0.206897	0.08
Create new clinical teams	0	0	0.0689655	0	0	0.0333333	0	0	0.0952381	0	0	0	0.0909091	0.130435	0.037037	0	0	0.0689655	0	0	0	0	0	0	0.0434783	0	0	0.0740741	0	0.0714286	0	0	0.0714286	0.037037	0.037037	0	0	0.0689655	0
Create or change credentialing and/or licensure standards	0	0.03125	0.0344828	0.0384615	0	0	0	0.04	0	0.0384615	0.0625	0.185185	0.0454545	0	0	0.037037	0.0434783	0	0.142857	0.166667	0	0.0384615	0	0	0.0434783	0	0	0	0.08	0	0.0384615	0.0357143	0	0.037037	0	0	0	0.0344828	0
Develop a formal implementation blueprint	0	0	0.0689655	0.0769231	0.192308	0.433333	0.148148	0.08	0.047619	0.0384615	0	0.0740741	0.181818	0.130435	0.0740741	0.0740741	0.130435	0.0344828	0.142857	0.0833333	0.424242	0.115385	0.115385	0.227273	0.0434783	0.137931	0.04	0.111111	0.04	0.0714286	0.730769	0	0.464286	0.111111	0.111111	0.0833333	0.0454545	0.275862	0.16
Develop academic partnerships	0.153846	0.25	0	0	0.0384615	0	0.037037	0.04	0.047619	0.5	0	0.111111	0.0454545	0.0869565	0	0.037037	0.0434783	0	0	0.0416667	0.030303	0.115385	0	0	0.0434783	0.103448	0.12	0.0740741	0.12	0.0357143	0.0769231	0.0714286	0.107143	0	0.259259	0.0833333	0	0	0.04
Develop an implementation glossary	0	0	0	0	0.0384615	0.0333333	0.037037	0.04	0	0.0384615	0	0.037037	0.0909091	0	0	0	0	0	0	0	0.0909091	0	0.0384615	0.0454545	0	0.0689655	0.04	0	0	0	0.0769231	0	0	0	0.037037	0	0	0.0344828	0
Develop and implement tools for quality monitoring	0	0.0625	0.0689655	0	0.115385	0.0666667	0.296296	0	0.142857	0	0.0625	0.111111	0.0454545	0	0.037037	0.037037	0.0869565	0.0344828	0.0714286	0.208333	0.272727	0	0.153846	0.0909091	0	0	0	0.037037	0.08	0.0357143	0.307692	0	0.0714286	0	0.037037	0.0416667	0	0.310345	0.6
Develop and organize quality monitoring systems	0	0.03125	0.0344828	0.0384615	0.0769231	0.1	0	0.04	0	0	0	0.148148	0.0454545	0	0	0.0740741	0.0869565	0.0344828	0	0.0416667	0.242424	0.0384615	0.0769231	0.0454545	0	0	0	0.0740741	0	0	0.153846	0.0357143	0.0357143	0.037037	0.037037	0.0833333	0.0454545	0.206897	0.4
Develop disincentives	0	0	0.0344828	0	0	0	0	0.16	0	0	0.0625	0.0740741	0.0454545	0	0.037037	0.037037	0.0869565	0	0.0714286	0.0833333	0.030303	0.0384615	0	0.227273	0	0	0	0	0.08	0.0714286	0	0.0714286	0	0	0	0	0	0	0.04
Develop educational materials	0.115385	0.28125	0.137931	0.115385	0	0.133333	0.333333	0	0.0952381	0.0384615	0	0.037037	0	0	0	0	0	0.0344828	0.0714286	0	0.0909091	0.0384615	0.115385	0	0.0434783	0.586207	0.36	0.185185	0.2	0.0357143	0.0769231	0.142857	0	0	0.037037	0.0416667	0.272727	0.0689655	0
Develop resource sharing agreements	0	0	0.0689655	0	0.0384615	0	0	0.32	0	0.307692	0	0	0.0454545	0.0434783	0	0	0	0.0344828	0	0.0416667	0	0.0384615	0.0384615	0	0.26087	0.0344828	0	0.037037	0.04	0	0.0384615	0	0.0714286	0	0.111111	0.0416667	0.0454545	0	0
Distribute educational materials	0.115385	0.3125	0.103448	0.115385	0.115385	0.0333333	0.185185	0	0.047619	0	0	0	0	0.0434783	0.037037	0	0.130435	0	0.0357143	0	0.030303	0.0384615	0.153846	0	0	0.551724	0.16	0.037037	0.08	0.0714286	0.0384615	0.0714286	0.0357143	0	0	0.0416667	0.181818	0.0689655	0
Facilitate relay of clinical data to providers	0.115385	0.0625	0.103448	0.0384615	0.0384615	0.0333333	0.0740741	0	0.0952381	0	0.0625	0.037037	0	0.0434783	0.037037	0.0740741	0.217391	0.0344828	0.0714286	0.0416667	0.363636	0.0769231	0.0384615	0.0454545	0	0.103448	0.12	0.0740741	0.08	0.0714286	0.0769231	0	0.0357143	0.0740741	0	0.0416667	0.0454545	0.103448	0.36
Facilitation	0.115385	0	0.103448	0.269231	0.230769	0.2	0.0740741	0.08	0	0.115385	0.125	0.037037	0.0909091	0.26087	0.296296	0.222222	0	0.241379	0.142857	0.0416667	0.181818	0.538462	0.192308	0.181818	0.0434783	0.103448	0.2	0.222222	0.08	0.107143	0.230769	0.107143	0.214286	0.185185	0.222222	0.166667	0.0454545	0.241379	0.2
Fund and contract for clinical innovation	0	0	0.137931	0	0.0769231	0.0333333	0.037037	0.28	0	0	0.1875	0.148148	0.136364	0	0	0.0740741	0.0869565	0.103448	0.107143	0.208333	0	0.0384615	0.0384615	0.181818	0.391304	0.0344828	0.04	0.037037	0.12	0	0	0	0.0357143	0.037037	0	0.0833333	0	0.0344828	0
Identify and prepare champions	0.307692	0.40625	0.448276	0.230769	0.115385	0.3	0.148148	0.12	0.047619	0.153846	0.375	0.222222	0.272727	0.173913	0.518519	0.37037	0.478261	0.206897	0.178571	0.25	0.121212	0.307692	0.192308	0.409091	0.0434783	0.241379	0.4	0.296296	0.44	0.357143	0.307692	0.642857	0.642857	0.666667	0.222222	0.625	0.227273	0.137931	0.08
Identify early adopters	0.192308	0.21875	0.172414	0.269231	0.153846	0.2	0.111111	0.08	0	0.0384615	0.28125	0.0740741	0.227273	0.173913	0.111111	0.296296	0.130435	0.103448	0.0714286	0.125	0.0606061	0.115385	0.115385	0.0909091	0	0.103448	0.2	0.185185	0.24	0.214286	0.115385	0.428571	0.25	0.407407	0.0740741	0.125	0.0909091	0.137931	0
Increase demand	0.0769231	0	0.241379	0.0384615	0	0.0333333	0.037037	0.12	0.0952381	0	0.34375	0	0	0	0.037037	0.0740741	0.130435	0	0.285714	0.0833333	0	0.0384615	0.0769231	0.272727	0.0434783	0	0.2	0	0.08	0	0	0.0357143	0.0714286	0	0.0740741	0.0833333	0.0909091	0	0
Inform local opinion leaders	0.269231	0.375	0.275862	0.153846	0.230769	0.133333	0.185185	0.12	0	0.153846	0.25	0.222222	0.136364	0.217391	0.222222	0.0740741	0.391304	0.0344828	0.142857	0.166667	0.181818	0.192308	0.153846	0.181818	0	0.0689655	0.28	0.037037	0.28	0.142857	0	0.571429	0.285714	0.444444	0.222222	0.291667	0.0454545	0.0344828	0.08
Intervene with patients/consumers to enhance uptake & adherence	0.115385	0.03125	0.0689655	0.0769231	0	0.0333333	0.0740741	0.04	0.238095	0	0.03125	0.037037	0	0	0.037037	0.037037	0	0.0344828	0.0357143	0.0416667	0	0	0.0384615	0.136364	0	0	0	0	0.08	0	0.0384615	0	0	0.037037	0	0.0416667	0.5	0.0344828	0.04
Involve executive boards	0.115385	0.0625	0.0344828	0	0.0769231	0	0.037037	0.2	0.047619	0.230769	0.28125	0.407407	0.136364	0.0869565	0.185185	0.111111	0.130435	0.0344828	0.107143	0.125	0	0.153846	0.153846	0.454545	0.173913	0	0	0	0	0.107143	0	0.142857	0.178571	0.185185	0.37037	0.25	0	0.0689655	0.08
Involve patients/consumers and family members	0.153846	0.125	0.0344828	0.0769231	0	0	0.185185	0	0.714286	0.0384615	0.28125	0.111111	0.0909091	0.0869565	0.111111	0.148148	0.217391	0.103448	0.178571	0.0416667	0.0909091	0.115385	0.0769231	0.0909091	0	0.0344828	0	0.037037	0.12	0	0.0384615	0.285714	0.0357143	0.037037	0	0.125	0.590909	0.0344828	0.04
Make billing easier	0.0384615	0	0	0.0384615	0	0.0333333	0	0.32	0	0	0	0.0740741	0	0	0	0.037037	0	0	0.0357143	0.0833333	0	0	0	0.0454545	0.217391	0	0	0	0	0	0	0	0	0	0	0	0	0.0344828	0
Make training dynamic	0	0.0625	0	0	0	0.1	0.111111	0	0	0	0	0	0.0454545	0	0	0.037037	0	0.0344828	0.0714286	0.0833333	0.0606061	0.0769231	0	0.0909091	0	0.103448	0	0.407407	0.4	0	0	0	0.0357143	0	0	0	0.0909091	0.0344828	0
Mandate change	0	0	0.0689655	0	0.0384615	0.0666667	0	0.08	0	0	0.09375	0.148148	0.0454545	0.0434783	0.111111	0.148148	0.130435	0.0344828	0.321429	0.125	0	0.0384615	0.0384615	0.136364	0	0	0.04	0.037037	0.12	0.0714286	0	0.0357143	0.0357143	0.037037	0	0.0416667	0	0	0
Model and simulate change	0	0.03125	0.103448	0.192308	0.307692	0.266667	0.111111	0.2	0	0.0769231	0.125	0.037037	0.136364	0.0434783	0.0740741	0.185185	0.130435	0.0344828	0	0	0.0909091	0.115385	0.0384615	0.136364	0	0.0689655	0.04	0.333333	0.12	0.0357143	0.0384615	0.0714286	0	0.0740741	0	0.0833333	0.0454545	0.137931	0
Obtain and use patients/consumers and family feedback	0.269231	0.0625	0.0689655	0.0384615	0.0384615	0	0.296296	0.04	0.761905	0	0.09375	0	0.0454545	0	0.0740741	0.0740741	0.0869565	0.103448	0.0714286	0.125	0.0909091	0.0769231	0.0769231	0.136364	0	0	0.04	0.037037	0.08	0.0357143	0.0384615	0.142857	0	0.037037	0.037037	0.125	0.409091	0	0.28
Obtain formal commitments	0.0384615	0	0.0689655	0	0.0384615	0	0	0	0	0.192308	0.03125	0.148148	0.0909091	0.0869565	0.037037	0.037037	0	0	0.142857	0.125	0.121212	0.0769231	0.230769	0.272727	0.130435	0	0	0	0	0.107143	0.0384615	0.0357143	0.285714	0.0740741	0.259259	0.0416667	0.0454545	0.137931	0
Organize clinician implementation team meetings	0.0769231	0.03125	0.137931	0.0769231	0.0769231	0.2	0.037037	0	0	0	0.03125	0	0.136364	0.521739	0.037037	0.111111	0.0869565	0.137931	0.0357143	0.0833333	0.363636	0.269231	0.0769231	0	0.0869565	0.137931	0.04	0.111111	0.12	0.214286	0.153846	0.0357143	0.214286	0.222222	0.148148	0.0416667	0	0.241379	0.28
Place innovation on fee for service lists/formularies	0	0.0625	0.0344828	0	0	0	0	0.24	0	0	0.0625	0.185185	0	0	0	0	0.0434783	0.0344828	0.0714286	0.0833333	0	0	0	0.136364	0.173913	0	0	0	0.08	0	0	0	0	0	0	0	0	0	0.04
Prepare patients/consumers to be active participants	0.0384615	0	0	0	0	0	0	0	0.47619	0	0.09375	0	0	0	0.0740741	0.0740741	0.0869565	0.0344828	0	0.0416667	0.030303	0	0.0384615	0.0454545	0	0	0	0	0	0.0357143	0	0	0	0	0.037037	0.125	0.545455	0	0.08
Promote adaptability	0.307692	0.03125	0.241379	0.730769	0.269231	0.4	0.481481	0.16	0.142857	0	0.0625	0	0.227273	0	0.222222	0.148148	0.173913	0.448276	0.178571	0.0416667	0.0909091	0.230769	0.153846	0.0909091	0.0434783	0.0689655	0.16	0.111111	0.28	0.0714286	0	0.0357143	0	0.111111	0.0740741	0.166667	0.0454545	0.103448	0
Promote network weaving	0.0384615	0	0.0344828	0.0384615	0	0	0	0	0	0.5	0.125	0.111111	0.227273	0.565217	0.111111	0.0740741	0.0434783	0	0.0357143	0.0833333	0.0606061	0.115385	0.0384615	0.0909091	0.0869565	0.103448	0.12	0.037037	0.04	0.178571	0.0384615	0.178571	0.0714286	0.148148	0.185185	0.125	0.136364	0	0
Provide clinical supervision	0	0.03125	0	0	0	0.0666667	0	0	0.047619	0	0	0	0	0.0434783	0.037037	0.037037	0	0.103448	0	0.0833333	0.151515	0.0384615	0	0	0	0.172414	0	0.111111	0.08	0.0357143	0	0	0.0357143	0	0	0	0	0.0344828	0.04
Provide local technical assistance	0	0.03125	0	0.0384615	0.153846	0.166667	0.037037	0.04	0.047619	0.0384615	0.03125	0.0740741	0.181818	0.0869565	0	0	0	0.137931	0	0	0.121212	0	0	0.0454545	0	0.241379	0	0.222222	0.16	0.0357143	0.153846	0.0357143	0.0357143	0.111111	0.185185	0.0416667	0	0.310345	0.16
Provide ongoing consultation	0.153846	0.09375	0.0344828	0.0769231	0.192308	0.2	0.0740741	0	0.047619	0	0.0625	0	0.0909091	0	0.148148	0.148148	0.0434783	0.0344828	0.142857	0.0416667	0.151515	0.115385	0.0769231	0.136364	0	0.172414	0.04	0.407407	0.16	0.107143	0.0384615	0.0714286	0.214286	0.148148	0.111111	0.0833333	0	0.241379	0.08
Purposely reexamine the implementation	0.115385	0.0625	0.0689655	0.115385	0.153846	0.166667	0.222222	0	0.047619	0.0384615	0.0625	0.111111	0	0.0434783	0.0740741	0.037037	0.0434783	0.275862	0.0357143	0.0416667	0.121212	0.0384615	0.0769231	0.0909091	0.0434783	0	0.04	0	0.04	0	0.153846	0.0357143	0.0357143	0.0740741	0.148148	0.0833333	0	0.448276	0.28
Recruit, designate and train for leadership	0.153846	0.03125	0.0344828	0	0	0.0666667	0	0.04	0	0.153846	0.0625	0	0.181818	0.173913	0.333333	0.259259	0.0434783	0	0.107143	0.208333	0.181818	0.346154	0.115385	0.227273	0.0434783	0.0344828	0.04	0.037037	0.04	0.25	0.115385	0.214286	0.392857	0.333333	0.037037	0.125	0.0909091	0.0689655	0.08
Remind clinicians	0	0	0	0	0	0	0	0	0	0	0	0	0	0.0434783	0	0	0	0	0.0357143	0	0.030303	0	0	0.0454545	0	0.0344828	0	0	0.04	0	0.0384615	0	0	0	0	0	0	0.0344828	0
Revise professional roles	0	0	0	0.0384615	0	0.0333333	0	0	0	0	0	0.037037	0.181818	0	0.037037	0.0740741	0	0.103448	0	0.125	0.0909091	0.0384615	0	0.0454545	0.0869565	0.0344828	0	0	0	0.178571	0	0.0357143	0.178571	0	0.037037	0	0	0.0689655	0.04
Shadow other experts	0.0769231	0.03125	0.0344828	0.115385	0.0384615	0.0666667	0.037037	0	0	0.0384615	0.03125	0	0.0454545	0	0.0740741	0.037037	0.0434783	0.0344828	0	0	0	0	0	0	0	0.206897	0.04	0.333333	0.08	0	0	0.0357143	0.107143	0.037037	0.037037	0	0	0	0
Stage implementation scale up	0	0.03125	0.103448	0	0.269231	0.3	0.037037	0.08	0	0	0.03125	0.037037	0.136364	0	0.111111	0.037037	0.0434783	0.103448	0.0714286	0.0416667	0	0.0769231	0.153846	0	0.130435	0.0344828	0.2	0.148148	0.08	0.0357143	0.153846	0.0357143	0.0714286	0.037037	0	0	0	0.0689655	0.04
Start a dissemination organization	0.0384615	0	0	0	0	0	0.037037	0	0.047619	0.0769231	0.0625	0	0.0909091	0.130435	0.0740741	0	0	0	0	0	0.030303	0	0	0	0	0	0.04	0	0	0	0	0	0	0.0740741	0.037037	0	0	0	0.04
Tailor strategies	0.153846	0.0625	0.172414	0.346154	0.230769	0.266667	0.148148	0.12	0.142857	0	0	0.111111	0.181818	0.0434783	0.296296	0.185185	0.130435	0.37931	0.142857	0.166667	0	0.0769231	0.115385	0.0454545	0.0869565	0	0.12	0.111111	0.08	0.107143	0.115385	0.0714286	0	0.037037	0.037037	0.166667	0.0909091	0.103448	0.12
Use advisory boards and workgroups	0.230769	0.09375	0.103448	0.0384615	0.0769231	0	0.185185	0	0.285714	0.346154	0.0625	0.148148	0.0454545	0.130435	0.222222	0.111111	0.130435	0.0344828	0.0714286	0.0416667	0.121212	0.115385	0.153846	0.181818	0.0434783	0	0.08	0.0740741	0.04	0.142857	0.153846	0.107143	0.214286	0.0740741	0.333333	0.25	0.318182	0.103448	0
Use an implementation adviser	0.0769231	0.0625	0.0689655	0.0769231	0.230769	0.1	0.148148	0.04	0.047619	0.0769231	0.03125	0.037037	0.0454545	0.0869565	0.037037	0.0740741	0.130435	0.103448	0.0714286	0	0.121212	0.192308	0.0384615	0.181818	0.130435	0.137931	0	0.0740741	0.04	0.142857	0.153846	0.0357143	0.285714	0	0.259259	0.0416667	0.0909091	0.206897	0.12
Use capitated payments	0	0	0	0	0	0	0	0.16	0	0	0	0	0	0	0	0	0	0	0.0357143	0.0416667	0	0	0	0.0454545	0.0869565	0	0	0	0	0	0	0	0	0	0	0	0	0	0.04
Use data experts	0	0.0625	0.103448	0.0769231	0.115385	0.0333333	0.037037	0.12	0	0.0384615	0.03125	0.037037	0	0.0434783	0	0.037037	0.173913	0	0.0714286	0	0.030303	0	0.0384615	0	0	0	0.04	0.037037	0	0	0.0384615	0.0357143	0.0357143	0	0.037037	0	0	0	0.28
Use data warehousing techniques	0	0.03125	0	0.0769231	0	0	0	0	0.047619	0	0	0	0	0	0	0	0	0	0	0	0	0	0.0384615	0.0454545	0	0	0	0	0	0	0	0.0357143	0	0	0	0	0	0	0.12
Use mass media	0	0.0625	0	0	0	0	0	0.04	0	0.0769231	0.125	0.148148	0	0.0869565	0	0.037037	0.0434783	0.0344828	0.0714286	0	0	0	0	0	0	0.0344828	0.08	0	0	0	0	0.0357143	0	0	0	0.125	0.409091	0	0
Use other payment schemes	0	0	0	0	0	0	0	0.2	0	0	0	0.148148	0	0	0	0	0	0	0.0714286	0.25	0	0	0	0.0454545	0.217391	0	0	0	0	0	0	0	0	0	0	0	0	0	0
Use train the trainer strategies	0	0.03125	0	0	0.0384615	0.0666667	0	0	0	0.0769231	0	0.037037	0	0.0869565	0	0.037037	0	0	0	0.0416667	0.030303	0.0384615	0.0769231	0	0.0869565	0.103448	0.04	0.148148	0.08	0	0	0	0.142857	0.037037	0.0740741	0.166667	0.0909091	0.0344828	0.12
Visit other sites	0.230769	0.125	0.206897	0.192308	0.115385	0.0333333	0.037037	0.16	0	0.384615	0.125	0.0740741	0.0454545	0.0434783	0.111111	0.148148	0.130435	0.103448	0.0357143	0.0416667	0	0.0384615	0	0.0454545	0.0869565	0.137931	0.12	0.148148	0.08	0.0714286	0.0769231	0.0714286	0.107143	0.111111	0.0740741	0.0416667	0	0.172414	0
Work with educational institutions	0.153846	0.15625	0.0344828	0	0	0	0.111111	0.04	0	0.192308	0.03125	0.037037	0.0454545	0.0434783	0.037037	0	0	0.0344828	0	0.0416667	0	0.0384615	0.0769231	0	0.0434783	0.0689655	0.04	0	0.04	0	0	0	0.0357143	0	0	0.0416667	0	0	0.04
Access new funding	0	0.03125	0.103448	0	0.0384615	0.0333333	0.037037	0.72	0	0.0384615	0.0625	0.0740741	0.0454545	0.0434783	0	0	0	0.0344828	0.107143	0.375	0.030303	0.0384615	0.0384615	0.0909091	0.782609	0	0.08	0	0	0.0357143	0.0769231	0	0.0714286	0.037037	0	0.0416667	0.0454545	0.0344828	0
Level 1: Strategies w/ Majority Endorsement	0	0	0	1	0	0	0	1	3	3	0	0	0	2	1	1	0	0	0	1	1	1	1	0	1	3	1	0	0	0	2	2	1	1	0	1	3	0	2
Level 2: Top quartile overall involved 20%+ endorsement (excluding Level 1)	9	10	11	10	10	15	7	9	5	7	8	7	9	7	12	6	8	10	6	7	6	6	6	9	7	7	11	12	12	9	6	6	11	6	10	9	6	12	8
Zeros	30	23	19	33	29	25	28	26	38	34	23	21	21	28	26	18	26	22	20	18	24	22	22	22	32	30	29	28	22	24	29	27	29	30	27	23	35	22	30

## Sheet: CFIR
	Topic/Description	Related Barrier
	INTERVENTION CHARACTERISTICS
0	Intervention Source	Stakeholders have a negative perception of the innovation because of the entity that developed it and/or where it was developed.
0	Evidence Strength & Quality	Stakeholders have a negative perception of the quality and validity of evidence supporting the intervention.
1	Relative advantage	Stakeholders do not see the advantage of implementing the innovation compared to an alternative solution or keeping things the same.
0	Adaptability	Stakeholders do not believe that the innovation can be sufficiently adapted, tailored, or re-invented to meet local needs.
0	Trialability	Stakeholders believe they cannot test the innovation on a smaller scale within the organization or undo implementation if needed.
1	Complexity	Stakeholders believe that the innovation is complex based on their perception of duration, scope, radicalness, disruptiveness, centrality, and/or intricacy and number of steps needed to implement.
0	Design Quality and Packaging	Stakeholders believe the innovation is poor quality based on the way it is bundled, presented, and/or assembled.
0	Cost	Stakeholders believe the innovation costs and/or the costs to implement (including investment, supply, and opportunity costs) are too high.
	OUTER SETTING
1	Patient Needs & Resources	Patient needs, including barriers and facilitators to meet those needs, are not accurately known and/or this information is not a high priority for the organization.
0	Cosmopolitanism	The organization is not well networked with external organizations.
0	Peer Pressure	There is little pressure to implement the innovation because other key peer or competing organizations have not already implemented the innovation nor is the organization doing this in a bid for a competitive edge.
1	External Policy & Incentives	External policies, regulations (governmental or other central entity), mandates, recommendations or guidelines, pay-for-performance, collaborative, or public or benchmark reporting do not exist or they undermine efforts to implement the innovation.
	INNER SETTING
0	Structural Characteristics	The social architecture, age, maturity, and size of an organization hinders implementation.
0	Networks & Communications	The organization has poor quality or non-productive social networks and/or ineffective formal and informal communications.
0	Culture	Cultural norms, values, and basic assumptions of the organization hinder implementation.
0	Implementation Climate	There is little capacity for change, low receptivity, and no expectation that use of the innovation will be rewarded, supported, or expected.
0	Tension for Change	Stakeholders do not see the current situation as intolerable or do not believe they need to implement the innovation.
0	Compatibility	The innovation does not fit well with existing workflows nor with the meaning and values attached to the innovation, nor does it align well with stakeholders' own needs and/or it heightens risk for stakeholders.
0	Relative Priority	Stakeholders perceive that implementation of the innovation takes a backseat to other initiatives or activities.
1	Organizational Incentives & Rewards	There are no tangible (e.g., goal-sharing awards, performance reviews, promotions, salary raises) or less tangible (e.g., increased stature or respect) incentives in place for implementing the innovation.
0	Goals and Feedback	Goals are not clearly communicated or acted upon, nor do stakeholders receive feedback that is aligned with goals.
0	Learning Climate	The organization has a climate where: a) leaders do not express their own fallibility or need for stakeholders’ assistance or input; b) stakeholders do not feel that they are essential, valued, and knowledgeable partners in the implementation process; c) stakeholders do not feel psychologically safe to try new methods; and d) there is not sufficient time and space for reflective thinking or evalu…
0	Readiness for Implementation	There are few tangible and immediate indicators of organizational readiness and commitment to implement the innovation.
0	Leadership Engagement	Key organizational leaders or managers do not exhibit commitment and are not involved, nor are they held accountable for implementation of the innovation.
1	Available Resources	Resources (e.g., money, physical space, dedicated time) are insufficient to support implementation of the innovation.
0	Access to knowledge and information	Stakeholders do not have adequate access to digestible information and knowledge about the innovation nor how to incorporate it into work tasks.
	CHARACTERISTICS OF INDIVIDUALS
1	Knowledge & Beliefs about the Intervention	Stakeholders have negative attitudes toward the innovation, they place low value on implementing the innovation, and/or they are not familiar with facts, truths, and principles about the innovation.
0	Self-efficacy	Stakeholders do not have confidence in their capabilities to execute courses of action to achieve implementation goals.
1	Individual Stage of Change	Stakeholders are not skilled or enthusiastic about using the innovation in a sustained way.
0	Individual Identification with Organization	Stakeholders' are not satisfied with and have a low level of commitment to their organization.
	Other Personal Attributes	not included
	PROCESS
0	Planning	A scheme or sequence of tasks necessary to implement the intervention has not been developed or the quality is poor.
0	Engaging	See "key stakeholders" and "patients/consumers"
0	Opinion Leaders	Opinion leaders (individuals who have formal or informal influence on the attitudes and beliefs of their colleagues with respect to implementing the intervention) are not involved or supportive.
0	Formally appointed internal implementation leaders	A skilled implementation leader (coordinator, project manager or team leader), with responsibility to lead implementation of the innovation, has not been formally appointed or recognized within the organization.
0	Champions	Individuals acting as champions who support, market, or ‘drive through’ implementation in a way that helps to overcome indifference or resistance by key stakeholders are not involved or supportive.
0	External Change Agents	Individuals from an outside entity formally facilitating decisions to help move implementation forward are not involved or supportive.
0	Key Stakeholders	Multi-faceted strategies to attract and involve key stakeholders in implementing or using the innovation (e.g., through social marketing, education, role modeling, training) are ineffective or non-existent.
1	Patients/Customers	Multi-faceted strategies to attract and involve patients/customers in implementing or using the innovation (e.g., through social marketing, education, role modeling, training) are ineffective or non-existent.
0	Executing	Implementation activities are not being done according to plan.
1	Reflecting & Evaluating	There is little or no quantitative and qualitative feedback about the progress and quality of implementation nor regular personal and team debriefing about progress and experience.

## Sheet: Output
ERIC Strategies	Cumulative Percent	Relative advantage	Complexity	Patient Needs & Resources	External Policy & Incentives	Organizational Incentives & Rewards	Available Resources	Knowledge & Beliefs about the Intervention	Individual Stage of Change	Patients/ Customers	Reflecting & Evaluating
Identify and prepare champions	2.45887	0.448276	0.3	0.047619	0.222222	0.25	0.0434783	0.4	0.44	0.227273	0.08
Alter incentive/allowance structures	2.20742	0.275862	0.0666667	0.0952381	0.407407	0.708333	0.173913	0.16	0.32	0	0
Obtain and use patients/consumers and family feedback	1.76496	0.0689655	0	0.761905	0	0.125	0	0.04	0.08	0.409091	0.28
Assess for readiness and identify barriers and facilitators	1.74355	0.241379	0.3	0.333333	0.037037	0.125	0.130435	0.2	0.12	0.136364	0.12
Capture and share local knowledge	1.73976	0.172414	0.266667	0.0952381	0.259259	0.0833333	0.217391	0.24	0.12	0.0454545	0.24
Involve patients/consumers and family members	1.65246	0.0344828	0	0.714286	0.111111	0.0416667	0	0	0.12	0.590909	0.04
Conduct educational meetings	1.59992	0.241379	0.133333	0.0952381	0.148148	0	0	0.56	0.2	0.181818	0.04
Conduct local needs assessment	1.56881	0.344828	0.0333333	0.571429	0.0740741	0.0833333	0	0.24	0	0.181818	0.04
Build a coalition	1.53652	0.137931	0	0.142857	0.333333	0.166667	0.173913	0.16	0.16	0.181818	0.08
Access new funding	1.49392	0.103448	0.0333333	0	0.0740741	0.375	0.782609	0.08	0	0.0454545	0
Inform local opinion leaders	1.48354	0.275862	0.133333	0	0.222222	0.166667	0	0.28	0.28	0.0454545	0.08
Conduct local consensus discussions	1.48113	0.241379	0.0666667	0.285714	0.222222	0.0833333	0	0.12	0.2	0.181818	0.08
Conduct cyclical small tests of change	1.47563	0.310345	0.366667	0.0952381	0.037037	0.125	0.130435	0.12	0.08	0.0909091	0.12
Tailor strategies	1.35758	0.172414	0.266667	0.142857	0.111111	0.166667	0.0869565	0.12	0.08	0.0909091	0.12
Promote adaptability	1.35484	0.241379	0.4	0.142857	0	0.0416667	0.0434783	0.16	0.28	0.0454545	0
Create a learning collaborative	1.32786	0.0689655	0.333333	0	0.148148	0.125	0.0869565	0.16	0.28	0.0454545	0.08
Develop educational materials	1.27974	0.137931	0.133333	0.0952381	0.037037	0	0.0434783	0.36	0.2	0.272727	0
Develop and implement tools for quality monitoring	1.27793	0.0689655	0.0666667	0.142857	0.111111	0.208333	0	0	0.08	0	0.6
Prepare patients/consumers to be active participants	1.14331	0	0	0.47619	0	0.0416667	0	0	0	0.545455	0.08
Identify early adopters	1.1024	0.172414	0.2	0	0.0740741	0.125	0	0.2	0.24	0.0909091	0
Fund and contract for clinical innovation	1.07905	0.137931	0.0333333	0	0.148148	0.208333	0.391304	0.04	0.12	0	0
Audit and provide feedback	1.07273	0.103448	0.0333333	0.047619	0	0.208333	0	0.04	0.08	0	0.56
Use advisory boards and workgroups	1.06064	0.103448	0	0.285714	0.148148	0.0416667	0.0434783	0.08	0.04	0.318182	0
Intervene with patients/consumers to enhance uptake & adherence	1.0391	0.0689655	0.0333333	0.238095	0.037037	0.0416667	0	0	0.08	0.5	0.04
Develop a formal implementation blueprint	1.03626	0.0689655	0.433333	0.047619	0.0740741	0.0833333	0.0434783	0.04	0.04	0.0454545	0.16
Conduct ongoing training	1.00514	0.0344828	0.366667	0	0.037037	0	0.0869565	0.12	0.2	0	0.16
Facilitation	0.951085	0.103448	0.2	0	0.037037	0.0416667	0.0434783	0.2	0.08	0.0454545	0.2
Organize clinician implementation team meetings	0.948221	0.137931	0.2	0	0	0.0833333	0.0869565	0.04	0.12	0	0.28
Stage implementation scale up	0.932587	0.103448	0.3	0	0.037037	0.0416667	0.130435	0.2	0.08	0	0.04
Facilitate relay of clinical data to providers	0.916178	0.103448	0.0333333	0.0952381	0.037037	0.0416667	0	0.12	0.08	0.0454545	0.36
Conduct educational outreach visits	0.91031	0.103448	0.0666667	0.047619	0	0.0416667	0	0.28	0.24	0.0909091	0.04
Involve executive boards	0.868422	0.0344828	0	0.047619	0.407407	0.125	0.173913	0	0	0	0.08
Increase demand	0.867671	0.241379	0.0333333	0.0952381	0	0.0833333	0.0434783	0.2	0.08	0.0909091	0
Purposely reexamine the implementation	0.839507	0.0689655	0.166667	0.047619	0.111111	0.0416667	0.0434783	0.04	0.04	0	0.28
Develop and organize quality monitoring systems	0.769752	0.0344828	0.1	0	0.148148	0.0416667	0	0	0	0.0454545	0.4
Make training dynamic	0.674242	0	0.1	0	0	0.0833333	0	0	0.4	0.0909091	0
Visit other sites	0.642927	0.206897	0.0333333	0	0.0740741	0.0416667	0.0869565	0.12	0.08	0	0
Use mass media	0.637239	0	0	0	0.148148	0	0	0.08	0	0.409091	0
Use an implementation adviser	0.634965	0.0689655	0.1	0.047619	0.037037	0	0.130435	0	0.04	0.0909091	0.12
Use other payment schemes	0.615539	0	0	0	0.148148	0.25	0.217391	0	0	0	0
Model and simulate change	0.612607	0.103448	0.266667	0	0.037037	0	0	0.04	0.12	0.0454545	0
Promote network weaving	0.612247	0.0344828	0	0	0.111111	0.0833333	0.0869565	0.12	0.04	0.136364	0
Provide local technical assistance	0.60836	0	0.166667	0.047619	0.0740741	0	0	0	0.16	0	0.16
Distribute educational materials	0.606219	0.103448	0.0333333	0.047619	0	0	0	0.16	0.08	0.181818	0
Recruit, designate and train for leadership	0.60387	0.0344828	0.0666667	0	0	0.208333	0.0434783	0.04	0.04	0.0909091	0.08
Provide ongoing consultation	0.603768	0.0344828	0.2	0.047619	0	0.0416667	0	0.04	0.16	0	0.08
Place innovation on fee for service lists/formularies	0.596914	0.0344828	0	0	0.185185	0.0833333	0.173913	0	0.08	0	0.04
Change physical structure and equipment	0.587744	0.0344828	0.0333333	0	0	0.0416667	0.478261	0	0	0	0
Mandate change	0.56878	0.0689655	0.0666667	0	0.148148	0.125	0	0.04	0.12	0	0
Use train the trainer strategies	0.563236	0	0.0666667	0	0.037037	0.0416667	0.0869565	0.04	0.08	0.0909091	0.12
Alter patient/consumer fees	0.560405	0	0	0	0.0740741	0.0416667	0.217391	0	0	0.227273	0
Develop academic partnerships	0.523875	0	0	0.047619	0.111111	0.0416667	0.0434783	0.12	0.12	0	0.04
Obtain formal commitments	0.518003	0.0689655	0	0	0.148148	0.125	0.130435	0	0	0.0454545	0
Create or change credentialing and/or licensure standards	0.509813	0.0344828	0	0	0.185185	0.166667	0.0434783	0	0.08	0	0
Use data experts	0.493819	0.103448	0.0333333	0	0.037037	0	0	0.04	0	0	0.28
Develop resource sharing agreements	0.456956	0.0689655	0	0	0	0.0416667	0.26087	0	0.04	0.0454545	0
Make billing easier	0.408132	0	0.0333333	0	0.0740741	0.0833333	0.217391	0	0	0	0
Revise professional roles	0.322327	0	0.0333333	0	0.037037	0.125	0.0869565	0	0	0	0.04
Provide clinical supervision	0.317619	0	0.0666667	0.047619	0	0.0833333	0	0	0.08	0	0.04
Develop disincentives	0.31189	0.0344828	0	0	0.0740741	0.0833333	0	0	0.08	0	0.04
Change accreditation or membership reqs	0.305964	0.0344828	0	0	0.148148	0.0833333	0	0	0.04	0	0
Change liability laws	0.303001	0.0344828	0	0	0.185185	0.0833333	0	0	0	0	0
Change record system	0.288134	0	0	0.047619	0.037037	0	0.0434783	0	0	0	0.16
Work with educational institutions	0.276665	0.0344828	0	0	0.037037	0.0416667	0.0434783	0.04	0.04	0	0.04
Create new clinical teams	0.241015	0.0689655	0.0333333	0.0952381	0	0	0.0434783	0	0	0	0
Shadow other experts	0.221149	0.0344828	0.0666667	0	0	0	0	0.04	0.08	0	0
Change service sites	0.216879	0	0	0	0.037037	0	0.0434783	0	0	0.136364	0
Use capitated payments	0.168623	0	0	0	0	0.0416667	0.0869565	0	0	0	0.04
Use data warehousing techniques	0.167619	0	0	0.047619	0	0	0	0	0	0	0.12
Start a dissemination organization	0.127619	0	0	0.047619	0	0	0	0.04	0	0	0.04
Develop an implementation glossary	0.11037	0	0.0333333	0	0.037037	0	0	0.04	0	0	0
Centralize technical assistance	0.1	0	0.1	0	0	0	0	0	0	0	0
Remind clinicians	0.04	0	0	0	0	0	0	0	0.04	0	0
